# Supplementary material for: HIV infection increases the risk of acquiring Plasmodium vivax malaria: a 4-year cohort study in the Brazilian Amazon HIV and risk of vivax malaria
Source: Sci Rep. 2022 May 31;12:9076. doi: 10.1038/s41598-022-13256-4 (PMC9156757; doi:10.1038/s41598-022-13256-4)
Supplement: Supplementary file 1 — Supplementary Information. [file 41598_2022_13256_MOESM1_ESM.csv]

ID_STUDY	STATUS_HIV	AGE	SEX	DATE_DIAG_HIV	DATE_DIAG_REC_MAL	PAR_QTD_CRUZ	DATE_DIAG	RECURRENCE	TIME_REC	STATUS
pac 1	1	28	F	2012-2	05/05/2015	3	2015-05-05	1	0	1
pac 1	NA	NA			10/08/2015	0	2015-08-10	2	97	1
pac 1	NA	NA			11/01/2016	0	2016-01-11	3	154	1
pac 10	1	37	M	2012-1	07/05/2012	0	2012-05-07	1	0	1
pac 10	NA	NA			10/07/2014	0	2014-07-10	2	794	1
pac 10	NA	NA			06/01/2015	0	2015-01-06	3	180	1
pac 100	2	32	M	2013-7	21/05/2014	4	2014-05-21	1	0	1
pac 100	NA	NA			23/12/2014	0	2014-12-23	2	216	1
pac 101	2	37	M	2012-3	18/10/2017	1	2017-10-18	1	0	1
pac 101	NA	NA			12/04/2018	4	2018-04-12	2	176	1
pac 102	2	34	M	2015-9	31/10/2018	0	2018-10-31	1	0	1
pac 102	NA	NA			02/01/2019	0	2019-01-02	2	63	1
pac 102	NA	NA			21/01/2019	1	2019-01-21	3	19	1
pac 103	2	28	M	2016-2	08/09/2018	4	2018-09-08	1	0	1
pac 103	NA	NA			21/12/2018	0	2018-12-21	2	104	1
pac 103	NA	NA			26/02/2019	0	2019-02-26	3	67	1
pac 103	NA	NA			11/12/2020	0	2020-12-11	4	654	1
pac 104	2	14	M	2013-9	04/07/2017	1.0	2017-07-04	1	0	1
pac 104	NA	NA			25/10/2017	0	2017-10-25	2	113	1
pac 105	2	3	M	2015-6	27/07/2015	5	2015-07-27	1	0	1
pac 105	NA	NA			24/08/2015	4	2015-08-24	2	28	1
pac 105	NA	NA			19/09/2015	4	2015-09-19	3	26	1
pac 105	NA	NA			28/09/2015	4	2015-09-28	4	9	1
pac 105	NA	NA			29/08/2018	0	2018-08-29	5	1066	1
pac 106	2	20	M	2013-3	08/09/2016	4	2016-09-08	1	0	1
pac 106	NA	NA			11/01/2017	4	2017-01-11	2	125	1
pac 106	NA	NA			20/03/2017	3	2017-03-20	3	68	1
pac 107	2	26	M	2014-10	11/01/2017	4	2017-01-11	1	0	1
pac 107	NA	NA			10/07/2017	0	2017-07-10	2	180	1
pac 108	2	33	F	2013-12	11/11/2015	0	2015-11-11	1	0	1
pac 108	NA	NA			15/12/2016	0	2016-12-15	2	400	1
pac 108	NA	NA			06/11/2017	0	2017-11-06	3	326	1
pac 109	2	26	M	2014-7	12/08/2015	3	2015-08-12	1	0	1
pac 109	NA	NA			10/10/2015	0	2015-10-10	2	59	1
pac 11	1	42	F	2014-1	25/02/2016	3	2016-02-25	1	0	1
pac 11	NA	NA			11/09/2017	3	2017-09-11	2	564	1
pac 110	2	46	M	2012-11	04/12/2014	3	2014-12-04	1	0	1
pac 110	NA	NA			02/02/2015	4	2015-02-02	2	60	1
pac 111	2	56	M	2012-9	17/09/2012	0	2012-09-17	1	0	1
pac 111	NA	NA			16/01/2015	0	2015-01-16	2	851	1
pac 112	2	28	M	2015-11	30/11/2015	2	2015-11-30	1	0	1
pac 112	NA	NA			19/02/2016	1	2016-02-19	2	81	1
pac 113	2	28	M	2016-8	28/08/2017	1.0	2017-08-28	1	0	1
pac 113	NA	NA			04/12/2017	0	2017-12-04	2	98	1
pac 114	2	55	M	2012-9	11/02/2016	3	2016-02-11	1	0	1
pac 114	NA	NA			27/10/2016	0	2016-10-27	2	259	1
pac 115	2	49	M	2015-5	19/11/2015	1	2015-11-19	1	0	1
pac 115	NA	NA			10/12/2017	0	2017-12-10	2	752	1
pac 116	2	39	M	2012-9	28/10/2014	2	2014-10-28	1	0	1
pac 116	NA	NA			12/05/2015	2	2015-05-12	2	196	1
pac 117	1	42	M	2014-6	23/09/2017	2.0	2017-09-23	1	0	1
pac 117	NA	NA			08/11/2017	4	2017-11-08	2	46	1
pac 118	2	39	M	2013-4	20/06/2016	0	2016-06-20	1	0	1
pac 118	NA	NA			09/10/2017	4	2017-10-09	2	476	1
pac 119	2	55	M	2014-4	11/12/2015	4	2015-12-11	1	0	1
pac 119	NA	NA			14/01/2016	0	2016-01-14	2	34	1
pac 119	NA	NA			11/03/2016	0	2016-03-11	3	57	1
pac 119	NA	NA			30/03/2016	4	2016-03-30	4	19	1
pac 12	1	28	F	2015-10	02/10/2015	4.0	2015-10-02	1	0	1
pac 12	NA	NA			04/05/2016	0	2016-05-04	2	215	1
pac 120	2	39	M	2015-6	08/04/2018	5	2018-04-08	1	0	1
pac 120	NA	NA			04/05/2018	0	2018-05-04	2	26	1
pac 121	2	36	M	2012-5	24/08/2014	0	2014-08-24	1	0	1
pac 121	NA	NA			20/04/2015	0	2015-04-20	2	239	1
pac 121	NA	NA			18/05/2016	0	2016-05-18	3	394	1
pac 122	2	42	M	2014-8	26/11/2017	1	2017-11-26	1	0	1
pac 122	NA	NA			28/12/2017	1	2017-12-28	2	32	1
pac 123	NA	NA			30/04/2018	1	2018-04-30	1	0	1
pac 124	2	32	F	2012-11	05/04/2013	0	2013-04-05	1	0	1
pac 124	NA	NA			04/02/2015	0	2015-02-04	2	670	1
pac 125	2	45	M	2012-9	02/09/2012	4	2012-09-02	1	0	1
pac 125	NA	NA			29/10/2012	4	2012-10-29	2	57	1
pac 126	2	26	F	2015-7	08/02/2018	3	2018-02-08	1	0	1
pac 126	NA	NA			05/09/2018	4	2018-09-05	2	209	1
pac 127	2	40	F	2015-7	03/07/2015	1	2015-07-03	1	0	1
pac 127	NA	NA			10/08/2015	0	2015-08-10	2	38	1
pac 127	NA	NA			14/03/2017	0	2017-03-14	3	582	1
pac 128	2	31	F	2016-5	06/08/2020	1.0	2020-08-06	1	0	1
pac 128	NA	NA			15/12/2020	0	2020-12-15	2	131	1
pac 129	2	27	F	2013-11	10/11/2015	0	2015-11-10	1	0	1
pac 129	NA	NA			03/12/2015	4	2015-12-03	2	23	1
pac 13	1	29	M	2013-12	07/12/2015	4	2015-12-07	1	0	1
pac 13	NA	NA			04/04/2016	3	2016-04-04	2	119	1
pac 13	NA	NA			12/07/2016	4	2016-07-12	3	99	1
pac 13	NA	NA			03/03/2017	3	2017-03-03	4	234	1
pac 130	2	22	F	2015-5	21/06/2015	1.0	2015-06-21	1	0	1
pac 130	NA	NA			22/04/2019	0	2019-04-22	2	1401	1
pac 131	2	25	M	2012-8	24/09/2014	2	2014-09-24	1	0	1
pac 131	NA	NA			11/12/2014	2	2014-12-11	2	78	1
pac 132	2	38	M	2014-6	18/12/2017	2	2017-12-18	1	0	1
pac 132	NA	NA			13/07/2018	0	2018-07-13	2	207	1
pac 133	2	52	M	2014-8	20/04/2015	2	2015-04-20	1	0	1
pac 133	NA	NA			06/07/2015	0	2015-07-06	2	77	1
pac 134	2	18	M	2014-11	28/11/2014	3	2014-11-28	1	0	1
pac 134	NA	NA			31/05/2016	0	2016-05-31	2	550	1
pac 135	2	37	M	2016-12	04/05/2017	1	2017-05-04	1	0	1
pac 135	NA	NA			27/06/2017	0	2017-06-27	2	54	1
pac 136	2	17	F	2014-7	20/06/2017	3	2017-06-20	1	0	1
pac 136	NA	NA			03/11/2017	0	2017-11-03	2	136	1
pac 137	2	41	F	2014-9	28/12/2017	0	2017-12-28	1	0	1
pac 137	NA	NA			07/05/2018	0	2018-05-07	2	130	1
pac 138	2	28	F	2013-8	26/05/2015	3.0	2015-05-26	1	0	1
pac 138	NA	NA			25/08/2015	4	2015-08-25	2	91	1
pac 138	NA	NA			02/09/2015	0	2015-09-02	3	8	1
pac 139	2	33	F	2014-4	29/09/2016	2	2016-09-29	1	0	1
pac 139	NA	NA			12/03/2017	1	2017-03-12	2	164	1
pac 14	1	56	M	2014-8	10/05/2016	0	2016-05-10	1	0	1
pac 14	NA	NA			17/05/2016	0	2016-05-17	2	7	1
pac 140	1	39	M	2014-3	15/12/2014	2	2014-12-15	1	0	1
pac 140	NA	NA			26/04/2018	0	2018-04-26	2	1228	1
pac 140	NA	NA			19/12/2018	0	2018-12-19	3	237	1
pac 141	2	30	F	2012-4	17/04/2012	1	2012-04-17	1	0	1
pac 141	NA	NA			07/08/2012	0	2012-08-07	2	112	1
pac 142	2	40	M	2012-8	04/11/2012	1	2012-11-04	1	0	1
pac 142	NA	NA			07/05/2013	0	2013-05-07	2	184	1
pac 142	NA	NA			02/09/2013	4	2013-09-02	3	118	1
pac 142	NA	NA			02/12/2013	3	2013-12-02	4	91	1
pac 143	2	38	M	2012-8	24/09/2012	0	2012-09-24	1	0	1
pac 143	NA	NA			24/02/2013	0	2013-02-24	2	153	1
pac 144	2	19	M	2013-8	25/12/2013	4	2013-12-25	1	0	1
pac 144	NA	NA			07/02/2014	0	2014-02-07	2	44	1
pac 145	2	35	F	2012-8	08/08/2015	1.0	2015-08-08	1	0	1
pac 145	NA	NA			22/06/2017	0	2017-06-22	2	684	1
pac 146	2	58	F	2014-2	10/11/2018	4	2018-11-10	1	0	1
pac 146	NA	NA			22/11/2018	2	2018-11-22	2	12	1
pac 147	2	54	M	2014-3	29/04/2014	0	2014-04-29	1	0	1
pac 147	NA	NA			09/12/2015	1	2015-12-09	2	589	1
pac 148	2	64	F	2015-12	16/08/2016	1	2016-08-16	1	0	1
pac 148	NA	NA			08/03/2017	4	2017-03-08	2	204	1
pac 149	2	55	F	2014-4	10/12/2015	3	2015-12-10	1	0	1
pac 149	NA	NA			10/06/2016	3	2016-06-10	2	183	1
pac 149	NA	NA			06/09/2016	4	2016-09-06	3	88	1
pac 149	NA	NA			03/09/2018	4	2018-09-03	4	727	1
pac 15	1	41	M	2012-8	10/09/2013	3	2013-09-10	1	0	1
pac 15	NA	NA			22/01/2014	0	2014-01-22	2	134	1
pac 150	2	41	F	2013-11	24/02/2015	0	2015-02-24	1	0	1
pac 150	NA	NA			22/09/2015	0	2015-09-22	2	210	1
pac 151	2	28	F	2013-5	08/05/2014	1	2014-05-08	1	0	1
pac 151	NA	NA			12/06/2014	0	2014-06-12	2	35	1
pac 152	2	46	F	2016-5	21/01/2019	0	2019-01-21	1	0	1
pac 152	NA	NA			20/03/2019	0	2019-03-20	2	58	1
pac 153	2	55	F	2015-2	06/09/2016	0	2016-09-06	1	0	1
pac 153	NA	NA			18/08/2017	1	2017-08-18	2	346	1
pac 154	2	3	F	2014-7	09/07/2014	4	2014-07-09	1	0	1
pac 154	NA	NA			18/08/2014	3	2014-08-18	2	40	1
pac 154	NA	NA			14/12/2015	0	2015-12-14	3	483	1
pac 154	NA	NA			23/08/2016	0	2016-08-23	4	253	1
pac 154	NA	NA			10/08/2017	0	2017-08-10	5	352	1
pac 154	NA	NA			26/02/2018	0	2018-02-26	6	200	1
pac 154	NA	NA			15/08/2018	0	2018-08-15	7	170	1
pac 155	2	48	F	2012-10	06/02/2014	4	2014-02-06	1	0	1
pac 155	NA	NA			22/11/2015	4	2015-11-22	2	654	1
pac 155	NA	NA			30/11/2015	0	2015-11-30	3	8	1
pac 156	2	27	F	2012-5	27/05/2014	0	2014-05-27	1	0	1
pac 156	NA	NA			25/11/2015	1	2015-11-25	2	547	1
pac 157	2	52	M	2012-7	31/07/2014	1	2014-07-31	1	0	1
pac 157	NA	NA			27/02/2016	0	2016-02-27	2	576	1
pac 158	2	39	F	2015-8	13/01/2019	3	2019-01-13	1	0	1
pac 158	NA	NA			14/03/2019	1	2019-03-14	2	60	1
pac 159	2	22	M	2013-5	07/05/2013	3	2013-05-07	1	0	1
pac 159	NA	NA			26/09/2013	0	2013-09-26	2	142	1
pac 16	1	28	M	2013-6	22/04/2014	1	2014-04-22	1	0	1
pac 16	NA	NA			20/06/2014	4	2014-06-20	2	59	1
pac 160	2	14	M	2015-5	02/05/2015	4.0	2015-05-02	1	0	1
pac 160	NA	NA			13/06/2015	0	2015-06-13	2	42	1
pac 161	2	8	M	2015-1	17/07/2015	3	2015-07-17	1	0	1
pac 161	NA	NA			27/08/2015	4	2015-08-27	2	41	1
pac 161	NA	NA			26/10/2015	4	2015-10-26	3	60	1
pac 161	NA	NA			13/01/2016	4	2016-01-13	4	79	1
pac 162	2	38	M	2013-6	20/07/2017	1	2017-07-20	1	0	1
pac 162	NA	NA			30/08/2017	2	2017-08-30	2	41	1
pac 162	NA	NA			18/12/2017	0	2017-12-18	3	110	1
pac 163	2	31	M	2012-1	26/11/2015	3	2015-11-26	1	0	1
pac 163	NA	NA			06/01/2016	0	2016-01-06	2	41	1
pac 164	2	44	F	2012-8	08/12/2012	1	2012-12-08	1	0	1
pac 164	NA	NA			02/02/2013	1	2013-02-02	2	56	1
pac 164	NA	NA			09/07/2014	3	2014-07-09	3	522	1
pac 164	NA	NA			26/09/2015	1	2015-09-26	4	444	1
pac 165	2	11	F	2014-9	16/03/2016	4	2016-03-16	1	0	1
pac 165	NA	NA			27/04/2016	0	2016-04-27	2	42	1
pac 166	2	59	F	2015-10	12/08/2017	4	2017-08-12	1	0	1
pac 166	NA	NA			02/11/2017	4	2017-11-02	2	82	1
pac 166	NA	NA			13/11/2017	0	2017-11-13	3	11	1
pac 167	2	74	F	2014-7	21/02/2016	0	2016-02-21	1	0	1
pac 167	NA	NA			25/01/2017	4	2017-01-25	2	339	1
pac 168	2	46	M	2015-9	26/05/2016	0	2016-05-26	1	0	1
pac 168	NA	NA			09/05/2019	0	2019-05-09	2	1078	1
pac 169	2	27	F	2016-9	18/07/2019	0	2019-07-18	1	0	1
pac 169	NA	NA			25/08/2020	0	2020-08-25	2	404	1
pac 17	1	32	M	2015-3	05/03/2015	0	2015-03-05	1	0	1
pac 17	NA	NA			08/10/2018	0	2018-10-08	2	1313	1
pac 17	NA	NA			11/04/2019	0	2019-04-11	3	185	1
pac 170	1	47	M	2013-10	08/10/2014	4	2014-10-08	1	0	1
pac 170	NA	NA			26/09/2015	1	2015-09-26	2	353	1
pac 170	NA	NA			28/12/2017	0	2017-12-28	3	824	1
pac 171	2	22	F	2014-6	23/10/2015	0	2015-10-23	1	0	1
pac 171	NA	NA			19/06/2017	0	2017-06-19	2	605	1
pac 172	2	31	M	2012-6	25/12/2013	2	2013-12-25	1	0	1
pac 172	NA	NA			28/04/2014	4	2014-04-28	2	124	1
pac 172	NA	NA			22/08/2014	3	2014-08-22	3	116	1
pac 173	2	30	F	2012-3	14/09/2014	2	2014-09-14	1	0	1
pac 173	NA	NA			15/02/2015	4	2015-02-15	2	154	1
pac 174	2	31	F	2014-1	15/12/2015	4	2015-12-15	1	0	1
pac 174	NA	NA			01/04/2016	0	2016-04-01	2	108	1
pac 175	2	61	M	2012-5	28/12/2012	3	2012-12-28	1	0	1
pac 175	NA	NA			23/04/2013	4	2013-04-23	2	116	1
pac 176	2	45	M	2015-7	10/02/2018	4	2018-02-10	1	0	1
pac 176	NA	NA			01/10/2018	3	2018-10-01	2	233	1
pac 177	2	55	M	2016-9	10/07/2020	4	2020-07-10	1	0	1
pac 177	NA	NA			09/10/2020	0	2020-10-09	2	91	1
pac 178	2	30	M	2012-10	03/02/2013	4	2013-02-03	1	0	1
pac 178	NA	NA			23/02/2016	0	2016-02-23	2	1115	1
pac 179	2	27	F	2014-4	07/11/2016	2	2016-11-07	1	0	1
pac 179	NA	NA			12/01/2017	4	2017-01-12	2	66	1
pac 18	1	36	M	2015-1	08/07/2018	1	2018-07-08	1	0	1
pac 18	NA	NA			15/05/2019	0	2019-05-15	2	311	1
pac 180	2	34	F	2016-5	21/08/2018	3	2018-08-21	1	0	1
pac 180	NA	NA			15/10/2018	4	2018-10-15	2	55	1
pac 180	NA	NA			12/04/2019	3	2019-04-12	3	179	1
pac 180	NA	NA			28/05/2019	4	2019-05-28	4	46	1
pac 180	NA	NA			04/02/2020	2	2020-02-04	5	252	1
pac 181	1	47	F	2013-1	12/05/2014	1	2014-05-12	1	0	1
pac 181	NA	NA			14/01/2015	0	2015-01-14	2	247	1
pac 182	1	3	M	2015-12	03/12/2015	1	2015-12-03	1	0	1
pac 182	NA	NA			08/03/2016	0	2016-03-08	2	96	1
pac 182	NA	NA			31/05/2016	4	2016-05-31	3	84	1
pac 182	NA	NA			12/07/2016	3	2016-07-12	4	42	1
pac 183	2	35	M	2014-12	23/01/2015	0	2015-01-23	1	0	1
pac 183	NA	NA			05/04/2016	0	2016-04-05	2	438	1
pac 184	2	30	F	2016-1	15/03/2017	4	2017-03-15	1	0	1
pac 184	NA	NA			17/07/2017	0	2017-07-17	2	124	1
pac 185	2	50	F	2016-4	03/09/2017	3	2017-09-03	1	0	1
pac 185	NA	NA			25/12/2017	4	2017-12-25	2	113	1
pac 185	NA	NA			17/09/2019	0	2019-09-17	3	631	1
pac 186	2	37	M	2013-3	09/12/2013	4	2013-12-09	1	0	1
pac 186	NA	NA			15/02/2014	4	2014-02-15	2	68	1
pac 187	2	48	M	2013-1	16/02/2017	0	2017-02-16	1	0	1
pac 187	NA	NA			26/10/2017	0	2017-10-26	2	252	1
pac 188	2	43	F	2015-1	30/09/2018	4	2018-09-30	1	0	1
pac 188	NA	NA			14/03/2019	0	2019-03-14	2	165	1
pac 189	2	26	F	2013-1	24/08/2013	4	2013-08-24	1	0	1
pac 189	NA	NA			11/11/2013	0	2013-11-11	2	79	1
pac 19	1	38	F	2012-8	11/12/2012	4	2012-12-11	1	0	1
pac 19	NA	NA			24/02/2013	0	2013-02-24	2	75	1
pac 190	2	29	F	2015-12	22/06/2017	1.0	2017-06-22	1	0	1
pac 190	NA	NA			25/09/2017	1	2017-09-25	2	95	1
pac 190	NA	NA			31/12/2018	1	2018-12-31	3	462	1
pac 191	2	20	F	2013-10	23/12/2015	3	2015-12-23	1	0	1
pac 191	NA	NA			14/07/2016	4	2016-07-14	2	204	1
pac 192	2	20	M	2016-8	08/08/2016	4	2016-08-08	1	0	1
pac 192	NA	NA			30/01/2017	4	2017-01-30	2	175	1
pac 192	NA	NA			27/06/2017	4	2017-06-27	3	148	1
pac 193	2	57	F	2015-5	07/12/2017	1	2017-12-07	1	0	1
pac 193	NA	NA			02/02/2019	0	2019-02-02	2	422	1
pac 194	2	18	F	2013-2	20/06/2017	1	2017-06-20	1	0	1
pac 194	NA	NA			05/12/2017	0	2017-12-05	2	168	1
pac 195	2	35	M	2014-1	14/04/2015	3	2015-04-14	1	0	1
pac 195	NA	NA			21/01/2016	3	2016-01-21	2	282	1
pac 196	2	28	M	2014-6	29/09/2016	2	2016-09-29	1	0	1
pac 196	NA	NA			13/03/2017	3	2017-03-13	2	165	1
pac 196	NA	NA			26/06/2017	5	2017-06-26	3	105	1
pac 197	2	38	F	2013-6	08/10/2015	1	2015-10-08	1	0	1
pac 197	NA	NA			11/09/2017	0	2017-09-11	2	704	1
pac 198	2	38	F	2016-12	10/07/2017	2	2017-07-10	1	0	1
pac 198	NA	NA			09/11/2017	1	2017-11-09	2	122	1
pac 198	NA	NA			16/01/2018	1	2018-01-16	3	68	1
pac 199	2	23	M	2013-7	15/01/2014	2	2014-01-15	1	0	1
pac 199	NA	NA			24/05/2014	1	2014-05-24	2	129	1
pac 199	NA	NA			05/07/2014	4	2014-07-05	3	42	1
pac 2	1	25	M	2015-6	04/08/2017	1	2017-08-04	1	0	1
pac 2	NA	NA			13/10/2017	1	2017-10-13	2	70	1
pac 20	2	23	M	2014-6	31/03/2016	4	2016-03-31	1	0	1
pac 20	NA	NA			05/07/2018	1	2018-07-05	2	826	1
pac 200	2	55	F	2016-5	13/05/2019	4	2019-05-13	1	0	1
pac 200	NA	NA			12/08/2019	0	2019-08-12	2	91	1
pac 201	2	22	F	2014-9	31/10/2014	1	2014-10-31	1	0	1
pac 201	NA	NA			17/05/2015	2	2015-05-17	2	198	1
pac 201	NA	NA			20/10/2015	4	2015-10-20	3	156	1
pac 201	NA	NA			10/11/2017	2	2017-11-10	4	752	1
pac 202	2	47	M	2012-4	11/11/2013	4	2013-11-11	1	0	1
pac 202	NA	NA			23/04/2016	3	2016-04-23	2	894	1
pac 203	2	52	F	2014-10	18/08/2015	4	2015-08-18	1	0	1
pac 203	NA	NA			23/11/2015	0	2015-11-23	2	97	1
pac 204	2	43	M	2013-7	22/10/2013	2	2013-10-22	1	0	1
pac 204	NA	NA			12/02/2014	4	2014-02-12	2	113	1
pac 205	2	55	M	2014-12	14/05/2017	1	2017-05-14	1	0	1
pac 205	NA	NA			23/05/2017	3	2017-05-23	2	9	1
pac 206	2	28	F	2013-9	25/07/2017	1.0	2017-07-25	1	0	1
pac 206	NA	NA			25/09/2017	0	2017-09-25	2	62	1
pac 207	2	63	F	2012-9	11/09/2012	2	2012-09-11	1	0	1
pac 207	NA	NA			25/09/2012	0	2012-09-25	2	14	1
pac 207	NA	NA			25/10/2013	0	2013-10-25	3	395	1
pac 208	2	16	F	2015-4	09/10/2018	4	2018-10-09	1	0	1
pac 208	NA	NA			12/12/2018	0	2018-12-12	2	64	1
pac 209	1	28	M	2016-7	17/08/2019	4	2019-08-17	1	0	1
pac 209	NA	NA			14/10/2019	0	2019-10-14	2	58	1
pac 21	2	39	M	2012-7	16/10/2014	0	2014-10-16	1	0	1
pac 21	NA	NA			02/02/2015	0	2015-02-02	2	109	1
pac 210	2	22	M	2015-8	23/01/2018	0	2018-01-23	1	0	1
pac 210	NA	NA			31/07/2019	0	2019-07-31	2	554	1
pac 211	2	63	M	2013-6	28/04/2017	1	2017-04-28	1	0	1
pac 211	NA	NA			04/07/2017	3	2017-07-04	2	67	1
pac 22	2	21	F	2016-11	07/01/2018	4	2018-01-07	1	0	1
pac 22	NA	NA			10/05/2018	4	2018-05-10	2	123	1
pac 23	2	34	M	2012-1	29/01/2012	4	2012-01-29	1	0	1
pac 23	NA	NA			17/11/2012	2	2012-11-17	2	293	1
pac 24	2	37	M	2013-2	07/08/2014	4	2014-08-07	1	0	1
pac 24	NA	NA			09/10/2014	2	2014-10-09	2	63	1
pac 25	2	25	M	2013-7	20/08/2014	0	2014-08-20	1	0	1
pac 25	NA	NA			01/05/2015	0	2015-05-01	2	254	1
pac 26	2	25	M	2016-6	19/12/2019	2	2019-12-19	1	0	1
pac 26	NA	NA			18/02/2020	0	2020-02-18	2	61	1
pac 27	2	39	M	2014-8	11/08/2014	1	2014-08-11	1	0	1
pac 27	NA	NA			16/04/2015	0	2015-04-16	2	248	1
pac 28	2	2	F	2013-2	01/06/2015	3	2015-06-01	1	0	1
pac 28	NA	NA			29/06/2015	4	2015-06-29	2	28	1
pac 29	2	4	F	2015-3	18/03/2015	4	2015-03-18	1	0	1
pac 29	NA	NA			15/04/2015	0	2015-04-15	2	28	1
pac 3	1	42	M	2012-1	24/01/2016	1	2016-01-24	1	0	1
pac 3	NA	NA			01/04/2016	1	2016-04-01	2	68	1
pac 30	2	6	F	2014-10	02/02/2018	3	2018-02-02	1	0	1
pac 30	NA	NA			28/08/2018	1	2018-08-28	2	207	1
pac 31	NA	NA			11/02/2014	4	2014-02-11	1	0	1
pac 31	2	24	F	2012-8	12/02/2014	2	2014-02-12	2	1	1
pac 32	2	18	M	2016-8	22/02/2018	4	2018-02-22	1	0	1
pac 32	NA	NA			13/11/2019	4	2019-11-13	2	629	1
pac 33	2	35	F	2014-9	10/06/2015	2	2015-06-10	1	0	1
pac 33	NA	NA			05/08/2015	2	2015-08-05	2	56	1
pac 33	NA	NA			14/09/2015	0	2015-09-14	3	40	1
pac 34	2	44	F	2013-10	21/11/2014	5	2014-11-21	1	0	1
pac 34	NA	NA			07/04/2015	0	2015-04-07	2	137	1
pac 34	NA	NA			15/04/2015	0	2015-04-15	3	8	1
pac 35	2	24	F	2014-11	21/08/2017	1	2017-08-21	1	0	1
pac 35	NA	NA			06/12/2017	0	2017-12-06	2	107	1
pac 36	2	65	F	2013-4	13/01/2014	0	2014-01-13	1	0	1
pac 36	NA	NA			23/06/2016	0	2016-06-23	2	892	1
pac 37	2	42	M	2015-12	04/03/2018	4	2018-03-04	1	0	1
pac 37	NA	NA			15/04/2018	4	2018-04-15	2	42	1
pac 38	2	25	M	2016-8	29/08/2016	0	2016-08-29	1	0	1
pac 38	NA	NA			20/09/2016	0	2016-09-20	2	22	1
pac 39	2	56	M	2013-5	03/07/2015	4	2015-07-03	1	0	1
pac 39	NA	NA			22/09/2015	2	2015-09-22	2	81	1
pac 4	1	30	M	2014-8	16/03/2015	0	2015-03-16	1	0	1
pac 4	NA	NA			04/12/2015	0	2015-12-04	2	263	1
pac 4	NA	NA			17/02/2016	0	2016-02-17	3	75	1
pac 40	2	49	M	2013-8	26/10/2015	0	2015-10-26	1	0	1
pac 40	NA	NA			18/05/2016	0	2016-05-18	2	205	1
pac 40	NA	NA			15/03/2017	0	2017-03-15	3	301	1
pac 41	2	43	M	2012-8	12/01/2015	4	2015-01-12	1	0	1
pac 41	NA	NA			20/06/2016	1	2016-06-20	2	525	1
pac 42	2	44	M	2014-4	24/02/2016	0	2016-02-24	1	0	1
pac 42	NA	NA			25/07/2017	0	2017-07-25	2	517	1
pac 43	2	48	F	2016-5	11/12/2014	3	2014-12-11	1	0	1
pac 43	NA	NA			05/10/2015	3	2015-10-05	2	298	1
pac 44	2	21	M	2016-6	28/06/2017	4	2017-06-28	1	0	1
pac 44	NA	NA			04/08/2017	4	2017-08-04	2	37	1
pac 44	NA	NA			09/10/2018	1	2018-10-09	3	431	1
pac 44	NA	NA			28/10/2020	2	2020-10-28	4	750	1
pac 45	2	19	M	2013-8	14/10/2013	4	2013-10-14	1	0	1
pac 45	NA	NA			04/01/2014	0	2014-01-04	2	82	1
pac 46	2	21	M	2015-3	23/12/2016	3	2016-12-23	1	0	1
pac 46	NA	NA			16/01/2017	0	2017-01-16	2	24	1
pac 47	2	18	F	2012-11	05/11/2012	3	2012-11-05	1	0	1
pac 47	NA	NA			14/11/2012	0	2012-11-14	2	9	1
pac 48	2	25	F	2014-10	09/02/2015	3	2015-02-09	1	0	1
pac 48	NA	NA			28/10/2016	0	2016-10-28	2	627	1
pac 49	2	57	M	2014-3	22/09/2014	4	2014-09-22	1	0	1
pac 49	NA	NA			16/12/2014	1	2014-12-16	2	85	1
pac 49	NA	NA			16/05/2015	3	2015-05-16	3	151	1
pac 49	NA	NA			30/10/2017	0	2017-10-30	4	898	1
pac 5	1	33	M	2016-3	10/08/2017	4	2017-08-10	1	0	1
pac 5	NA	NA			05/04/2018	0	2018-04-05	2	238	1
pac 50	2	39	M	2013-9	18/07/2014	1	2014-07-18	1	0	1
pac 50	NA	NA			13/10/2014	1	2014-10-13	2	87	1
pac 51	2	46	M	2014-3	17/08/2017	3	2017-08-17	1	0	1
pac 51	NA	NA			08/01/2018	0	2018-01-08	2	144	1
pac 51	NA	NA			05/03/2018	0	2018-03-05	3	56	1
pac 52	2	38	F	2014-5	17/08/2015	4	2015-08-17	1	0	1
pac 52	NA	NA			04/12/2015	4	2015-12-04	2	109	1
pac 53	2	25	M	2013-7	12/09/2017	4	2017-09-12	1	0	1
pac 53	NA	NA			21/11/2017	1	2017-11-21	2	70	1
pac 53	NA	NA			19/01/2018	3	2018-01-19	3	59	1
pac 54	2	28	M	2013-7	08/09/2014	0	2014-09-08	1	0	1
pac 54	NA	NA			28/11/2015	4	2015-11-28	2	446	1
pac 54	NA	NA			12/10/2016	0	2016-10-12	3	319	1
pac 55	2	21	M	2012-9	13/09/2012	4	2012-09-13	1	0	1
pac 55	NA	NA			23/10/2012	0	2012-10-23	2	40	1
pac 56	2	34	M	2013-9	11/02/2016	1	2016-02-11	1	0	1
pac 56	NA	NA			05/07/2016	1	2016-07-05	2	145	1
pac 57	2	25	F	2012-9	24/09/2012	0	2012-09-24	1	0	1
pac 57	NA	NA			16/10/2013	0	2013-10-16	2	387	1
pac 57	NA	NA			24/03/2014	0	2014-03-24	3	159	1
pac 58	2	26	M	2013-9	09/09/2013	1	2013-09-09	1	0	1
pac 58	NA	NA			24/09/2013	0	2013-09-24	2	15	1
pac 59	2	28	M	2012-9	16/01/2013	1	2013-01-16	1	0	1
pac 59	NA	NA			18/05/2016	4	2016-05-18	2	1218	1
pac 59	NA	NA			11/08/2016	3	2016-08-11	3	85	1
pac 6	1	30	M	2014-5	30/12/2017	4	2017-12-30	1	0	1
pac 6	NA	NA			28/02/2018	3	2018-02-28	2	60	1
pac 60	1	49	M	2016-5	25/10/2017	0	2017-10-25	1	0	1
pac 60	NA	NA			01/12/2020	0	2020-12-01	2	1133	1
pac 61	2	66	M	2013-4	24/05/2016	1	2016-05-24	1	0	1
pac 61	NA	NA			09/08/2018	4	2018-08-09	2	807	1
pac 62	2	59	M	2014-3	04/11/2017	4	2017-11-04	1	0	1
pac 62	NA	NA			17/04/2018	4	2018-04-17	2	164	1
pac 63	2	47	M	2013-4	30/04/2013	4	2013-04-30	1	0	1
pac 63	NA	NA			12/09/2013	4	2013-09-12	2	135	1
pac 64	2	25	F	2014-4	23/01/2017	0	2017-01-23	1	0	1
pac 64	NA	NA			21/02/2018	4	2018-02-21	2	394	1
pac 65	2	57	M	2014-3	20/08/2016	3	2016-08-20	1	0	1
pac 65	NA	NA			12/09/2017	2	2017-09-12	2	388	1
pac 66	2	36	F	2012-11	30/05/2014	1	2014-05-30	1	0	1
pac 66	NA	NA			23/01/2015	4	2015-01-23	2	238	1
pac 67	2	33	M	2012-6	16/10/2015	1	2015-10-16	1	0	1
pac 67	NA	NA			24/11/2015	2	2015-11-24	2	39	1
pac 68	2	26	M	2013-1	12/12/2013	1	2013-12-12	1	0	1
pac 68	NA	NA			23/03/2014	3	2014-03-23	2	101	1
pac 69	2	25	F	2014-11	10/10/2016	3	2016-10-10	1	0	1
pac 69	NA	NA			20/01/2017	3	2017-01-20	2	102	1
pac 7	1	40	M	2012-3	30/10/2014	0	2014-10-30	1	0	1
pac 7	NA	NA			23/01/2015	3	2015-01-23	2	85	1
pac 7	NA	NA			19/01/2016	0	2016-01-19	3	361	1
pac 70	2	30	M	2014-9	09/10/2014	0	2014-10-09	1	0	1
pac 70	NA	NA			25/05/2015	0	2015-05-25	2	228	1
pac 71	2	31	M	2013-6	03/08/2017	4	2017-08-03	1	0	1
pac 71	NA	NA			10/10/2017	4	2017-10-10	2	68	1
pac 72	2	29	F	2012-2	23/04/2012	2	2012-04-23	1	0	1
pac 72	NA	NA			12/07/2012	3	2012-07-12	2	80	1
pac 73	2	34	F	2016-1	24/04/2016	4	2016-04-24	1	0	1
pac 73	NA	NA			03/05/2016	0	2016-05-03	2	9	1
pac 74	2	32	M	2014-11	01/08/2015	4	2015-08-01	1	0	1
pac 74	NA	NA			09/08/2017	0	2017-08-09	2	739	1
pac 75	2	34	M	2015-6	24/07/2015	1	2015-07-24	1	0	1
pac 75	NA	NA			15/09/2016	0	2016-09-15	2	419	1
pac 76	2	34	M	2013-3	13/06/2013	4	2013-06-13	1	0	1
pac 76	NA	NA			28/08/2013	0	2013-08-28	2	76	1
pac 77	2	60	M	2014-4	16/07/2014	1	2014-07-16	1	0	1
pac 77	NA	NA			01/10/2014	0	2014-10-01	2	77	1
pac 78	1	39	F	2013-5	16/05/2013	1	2013-05-16	1	0	1
pac 78	NA	NA			30/03/2016	1	2016-03-30	2	1049	1
pac 79	2	66	F	2014-9	09/09/2016	3	2016-09-09	1	0	1
pac 79	NA	NA			26/08/2018	4	2018-08-26	2	716	1
pac 8	1	42	M	2013-10	20/04/2015	2	2015-04-20	1	0	1
pac 8	NA	NA			03/09/2015	4	2015-09-03	2	136	1
pac 80	2	72	F	2015-1	04/01/2015	4	2015-01-04	1	0	1
pac 80	NA	NA			27/04/2015	0	2015-04-27	2	113	1
pac 81	2	54	M	2015-7	25/02/2016	1	2016-02-25	1	0	1
pac 81	NA	NA			06/07/2016	0	2016-07-06	2	132	1
pac 82	2	41	M	2012-5	12/09/2013	1	2013-09-12	1	0	1
pac 82	NA	NA			05/12/2016	0	2016-12-05	2	1180	1
pac 83	2	39	M	2015-2	21/05/2014	3.0	2014-05-21	1	0	1
pac 83	NA	NA			02/06/2018	0	2018-06-02	2	1473	1
pac 84	2	59	M	2014-11	07/08/2017	2.0	2017-08-07	1	0	1
pac 84	NA	NA			06/11/2017	0	2017-11-06	2	91	1
pac 85	2	8	F	2015-9	30/12/2015	5	2015-12-30	1	0	1
pac 85	NA	NA			02/01/2016	0	2016-01-02	2	3	1
pac 85	NA	NA			26/01/2017	4	2017-01-26	3	390	1
pac 85	NA	NA			24/05/2017	1	2017-05-24	4	118	1
pac 85	NA	NA			19/09/2017	4	2017-09-19	5	118	1
pac 86	1	41	M	2016-2	03/07/2017	0	2017-07-03	1	0	1
pac 86	NA	NA			10/09/2017	0	2017-09-10	2	69	1
pac 87	2	39	M	2013-7	31/08/2013	4	2013-08-31	1	0	1
pac 87	NA	NA			18/12/2014	0	2014-12-18	2	474	1
pac 88	2	32	F	2014-4	18/07/2017	2	2017-07-18	1	0	1
pac 88	NA	NA			25/07/2017	0	2017-07-25	2	7	1
pac 88	NA	NA			11/09/2017	0	2017-09-11	3	48	1
pac 89	2	3	M	2015-12	04/12/2015	1	2015-12-04	1	0	1
pac 89	NA	NA			08/01/2016	0	2016-01-08	2	35	1
pac 89	NA	NA			27/01/2016	4	2016-01-27	3	19	1
pac 9	1	41	M	2014-4	08/04/2014	1	2014-04-08	1	0	1
pac 9	NA	NA			03/02/2017	0	2017-02-03	2	1032	1
pac 90	2	23	M	2014-9	27/09/2014	2	2014-09-27	1	0	1
pac 90	NA	NA			02/10/2014	0	2014-10-02	2	5	1
pac 91	2	73	M	2014-11	22/09/2015	1	2015-09-22	1	0	1
pac 91	NA	NA			30/10/2017	0	2017-10-30	2	769	1
pac 92	2	45	M	2014-6	03/06/2014	1.0	2014-06-03	1	0	1
pac 92	NA	NA			06/10/2015	0	2015-10-06	2	490	1
pac 93	2	36	M	2014-9	27/09/2014	4	2014-09-27	1	0	1
pac 93	NA	NA			22/10/2014	0	2014-10-22	2	25	1
pac 94	2	29	F	2012-9	12/05/2016	4	2016-05-12	1	0	1
pac 94	NA	NA			20/05/2016	1	2016-05-20	2	8	1
pac 95	2	49	F	2013-3	11/04/2013	4	2013-04-11	1	0	1
pac 95	NA	NA			16/05/2016	0	2016-05-16	2	1131	1
pac 95	NA	NA			06/11/2017	1	2017-11-06	3	539	1
pac 96	2	54	F	2013-5	01/12/2016	0	2016-12-01	1	0	1
pac 96	NA	NA			16/06/2017	0	2017-06-16	2	197	1
pac 97	2	29	M	2015-5	16/11/2015	4	2015-11-16	1	0	1
pac 97	NA	NA			18/12/2017	1	2017-12-18	2	763	1
pac 98	2	25	F	2016-8	28/09/2017	1.0	2017-09-28	1	0	1
pac 98	NA	NA			24/01/2018	0	2018-01-24	2	118	1
pac 99	2	29	M	2013-5	07/08/2014	1	2014-08-07	1	0	1
pac 99	NA	NA			19/08/2016	0	2016-08-19	2	743	1
